# Supplementary material for: Identification of de novo variants from parent-proband duos via long-read sequencing
Source: medRxiv. 2025 Feb 26:2025.02.24.25322424. Preprint. [Version 1] doi: 10.1101/2025.02.24.25322424 (PMC11888490; doi:10.1101/2025.02.24.25322424)
Supplement: Supplement 1 [file media-1.csv]

Proband Sex	Proband 1KG Group	Father Age at Birth	Mother Age at Birth	Father 1KG Group	Mother 1KG Group	n_dn_all_pf	n_dn_assessed_pf	ppv_pf	n_dn_all_pm	n_dn_assessed_pm	ppv_pm	parent_relatedness
Female	EUR	30-35	30-35	EUR	EUR	27	26	1	11	10	0.8	-0.365
Male	EUR	30-35	30-35	EUR	EUR	23	15	1	6	6	1	-0.342
Male	EUR	30-35	30-35	EUR	EUR	31	25	1	5	4	1	-0.386
Female	EUR	25-30	20-25	EUR	EUR	24	22	1	5	5	1	-0.38
Male	AMR	20-25	20-25	AMR	AMR	17	16	1	9	9	0.667	-0.382
Male	AMR	25-30	25-30	EUR	AFR	17	17	1	8	8	1	-0.678
Female	AMR	35-40	30-35	AFR	EUR	27	26	1	7	7	0.857	-0.708
Female	EUR	35-40	30-35	EUR	AMR	32	29	1	10	9	0.889	-0.35
Female	EUR	25-30	25-30	EUR	EUR	15	14	0.929	3	3	1	-0.358
Male	EAS	45-50	35-40	EUR	EAS	26	25	1	11	11	1	-0.733
Male	EUR	25-30	30-35	EUR	EUR	17	17	0.941	4	3	1	-0.443
Male	AMR	20-25	20-25	AMR	AMR	23	22	1	5	5	1	-0.334
Male	EAS	40-45	30-35	EUR	EAS	28	27	0.926	6	4	1	-0.793
Male	AFR	35-40	30-35	AFR	AFR	31	21	1	7	7	0.857	-0.355
Male	EUR	25-30	25-30	EUR	EUR	18	17	1	13	13	1	-0.355
Male	EUR	35-40	30-35	EUR	EUR	22	21	0.952	6	6	0.667	-0.34
Female	EUR	45-50	35-40	EUR	EAS	28	28	0.893	3	3	1	-0.295
Male	AFR	35-40	35-40	AFR	AFR	24	23	1	10	7	1	-0.434
Male	EUR	35-40	30-35	EUR	EUR	19	19	1	2	2	1	-0.33
Female	AMR	25-30	15-20	AMR	AMR	18	16	0.812	1	1	1	-0.377
Female	EUR	25-30	25-30	EUR	EUR	21	21	0.952	5	5	0.8	-0.376
Female	EUR	25-30	25-30	EUR	EUR	14	14	1	6	5	1	-0.35
Female	EUR	40-45	40-45	EUR	AMR	34	29	1	5	5	1	-0.478
Male	EUR	25-30	25-30	EUR	EUR	26	25	0.92	2	1	1	-0.366
Male	EUR	30-35	25-30	EUR	EUR	17	15	1	4	4	1	-0.366
Female	EUR	30-35	30-35	EUR	EUR	20	17	1	5	5	0.6	-0.365
Male	AMR	25-30	15-20	AMR	AMR	21	21	0.952	11	10	0.9	-0.431
Male	EUR	35-40	30-35	EUR	EUR	26	26	1	7	7	1	-0.318
Female	EAS	45-50	40-45	EAS	EUR	31	31	0.968	7	7	0.857	-0.8
Male	EUR	30-35	25-30	EUR	EUR	18	17	0.941	6	5	1	-0.29
Male	EUR	50-55	30-35	EUR	EUR	44	38	0.974	12	11	0.909	-0.402
Female	EUR	40-45	35-40	EUR	EUR	22	22	0.955	3	3	1	-0.373
Male	EUR	30-35	30-35	EUR	EUR	22	21	1	7	7	0.857	-0.358
Female	EUR	35-40	35-40	EUR	EUR	16	16	1	5	5	0.8	-0.369
Female	AMR	40-45	30-35	AMR	AMR	47	41	0.951	6	6	0.833	-0.324
Male	SAS	35-40	35-40	SAS	SAS	21	21	1	3	2	1	-0.406
Female	EUR	25-30	20-25	EUR	EUR	20	19	1	2	2	1	-0.379
Female	SAS	25-30	20-25	SAS	SAS	21	20	0.95	3	3	0.667	-0.214
Female	SAS	35-40	35-40	SAS	SAS	31	29	1	7	5	0.8	-0.214
Female	EUR	25-30	25-30	EUR	EUR	23	22	1	6	6	1	-0.355
